# Supplementary material for: Skewed X-inactivation is associated with retinal dystrophy in female carriers of RPGR mutations
Source: Life Sci Alliance. 2023 Aug 4;6(10):e202201814. doi: 10.26508/lsa.202201814 (PMC10403639; doi:10.26508/lsa.202201814)
Supplement: Supplementary file 1 [file LSA-2022-01814_TableS1.xlsx]

## Sheet: Sheet1
			Supplementary Table S1. XCI ratios from three independent culture passages.
				DNA resource: skin-derived fibroblast cell lines (n=3)
				I:2 A	I:2 A	I:2 A	I:2 A	I:2 A	I:2 A		I:2 B	I:2 B	I:2 B	I:2 B	I:2 B	I:2 B		II:2 A	II:2 A	II:2 A	II:2 A	II:2 A	II:2 A		II:2 B	II:2 B	II:2 B	II:2 B	II:2 B	II:2 B		II:4 A	II:4 A	II:4 A	II:4 A	II:4 A	II:4 A		II:4 B	II:4B	II:4 B	II:4 B	II:4B	II:4 B
			Loci	methylation status, ref-RPGR	methylation status, ref-RPGR	methylation status, ref-RPGR	methylation status, mut-RPGR	methylation status, mut-RPGR	methylation status, mut-RPGR		methylation status, ref-RPGR	methylation status, ref-RPGR	methylation status, ref-RPGR	methylation status, mut-RPGR	methylation status, mut-RPGR	methylation status, mut-RPGR		methylation status, ref-RPGR	methylation status, ref-RPGR	methylation status, ref-RPGR	methylation status, mut-RPGR	methylation status, mut-RPGR	methylation status, mut-RPGR		methylation status, ref-RPGR	methylation status, ref-RPGR	methylation status, ref-RPGR	methylation status, mut-RPGR	methylation status, mut-RPGR	methylation status, mut-RPGR		methylation status, ref-RPGR	methylation status, ref-RPGR	methylation status, ref-RPGR	methylation status, mut-RPGR	methylation status, mut-RPGR	methylation status, mut-RPGR		methylation status, ref-RPGR	methylation status, ref-RPGR	methylation status, ref-RPGR	methylation status, mut-RPGR	methylation status, mut-RPGR	methylation status, mut-RPGR
			AR	6	3	4	94	97	96		94	88	84	6	12	16		44	57	50	56	43	50		48	54	47	52	46	53		12	6	4	88	94	96		15	13	23	85	87	77
			RP2	7	6	3	93	94	97		84	86	82	16	14	18		44	41	37	56	59	63		81	82	83	19	18	17		17	22	29	83	78	71		48	43	31	52	57	69
			SLITRK4	16	15	22	84	85	78		82	79	80	18	21	20		50	40	45	50	60	55		79	84	82	21	16	18		3	4	19	97	96	81		14	24	30	86	76	70
			PCSK1N	10	8	12	90	92	88		80	84	92	20	16	8		32	30	27	68	70	72		83	86	84	17	14	16		9	12	11	91	88	89		6	31	5	94	69	95
			Passage	P7	P8	P10	P7	P8	P10		P7	P8	P10	P7	P8	P10		P7	P8	P10	P7	P8	P10		P7	P8	P10	P7	P8	P10		P7	P8	P10	P7	P8	P10		P7	P8	P10	P7	P8	P10
			Standard deviation	1.52753			1.52753				5.03322			5.03322				6.50641			6.50641				3.78594			3.78594				4.16333			4.16333				5.2915			5.2915
				2.08167			2.08167				2			2				3.51188			3.51188				1			1				6.02771			6.02771				8.73689			8.73689
				3.78594			3.78594				1.52753			1.52753				5			5				2.51661			2.51661				8.96289			8.96289				8.0829			8.0829
				2			2				6.1101			6.1101				2.51661			2				1.52753			1.52753				1.52753			1.52753				14.7309			14.7309
