# Supplementary material for: Skewed X-inactivation is associated with retinal dystrophy in female carriers of RPGR mutations
Source: Life Sci Alliance. 2023 Aug 4;6(10):e202201814. doi: 10.26508/lsa.202201814 (PMC10403639; doi:10.26508/lsa.202201814)
Supplement: Supplementary file 2 [file LSA-2022-01814_TableS2.xlsx]

## Sheet: Sheet1
	Supplementary Table S2. Comparison of the results obtained from fibroblasts derived from female carriers and controls.
	Dataset	I:2		II:2		II:4		Ctrl 1	Ctrl 2
	Clinical phenotype	Affected		Affected		Asymptomatic		Healthy	Healthy
	Genotype	Heterozygous carrier of RPGR:c.1154T>A		Heterozygous carrier of RPGR:c.1154T>A		Heterozygous carrier of RPGR:c.1154T>A		Reference	Reference
		A	B	A	B	A	B
	RPGR transcript	Reference expression level	Partially degraded	Reference expression level	Partially degraded	Reference expression level	Slightly Reduced	Reference expression level	Reference expression level
	RPGR ciliary localization	mostly along cilia	Clearly reduced ciliary localization	mostly along cilia	Clearly reduced ciliary localization	mostly along cilia	Slightly Reduced ciliary localization	mostly along cilia	mostly along cilia
	Cilia length	Reference level	Shortened	Reference level	Shortened	Reference level	Reference level	Reference level	Reference level
	XCI	Skewed towards reference allele	Skewed towards mutated allele	Random XCI ratio	Skewed towards mutated allele	Skewed towards reference allele	Moderately skewed towards reference allele	_	_
	cDNA sequencing	Ref-RPGR expressed	Mut-RPGR expressed	Ref-RPGR expressed	Mut-RPGR expressed	Ref-RPGR expressed	Ref-RPGR expressed	Ref-RPGR expressed	Ref-RPGR expressed
	Interpretation	RPGR seems crucial to maintaining ciliary properties.
		XCI likely modulates the phenotype in heterozygous carriers of RPGR pathogenic variants.
