# Supplementary material for: Skewed X-inactivation is associated with retinal dystrophy in female carriers of RPGR mutations
Source: Life Sci Alliance. 2023 Aug 4;6(10):e202201814. doi: 10.26508/lsa.202201814 (PMC10403639; doi:10.26508/lsa.202201814)
Supplement: Supplementary file 3 [file LSA-2022-01814_TableS3.xlsx]

## Sheet: Sheet1
		Supplementary Table S3. Primer sequences and PCR conditions.
		Loci	Primers	PCR conditions
		AR-XCI	Forward⁎: 5′-GCTGTGAAGGTTGCTGTTCCTCAT -3′
			Reverse: 5′-TCCAGAATCTGTTCCAGAGCGTGC -3′	94º C 10 min
				94º C 30 sec
				58º C 30 sec	30 cycles
		RP2-XCI	Forward⁎: 5′- TGACATAGCGAGACCCTGTG-3′	72º C 30 sec
			Reverse: 5′- TGGTGGGTTCTCTAGCTGG-3′	72º C 5 min
		SLITRK4-XCI	Forward⁎: 5′-GCACACAAGCAGTCCTTCCT-3′
			Reverse: 5′-TGGCTTCTTGGTTGCTCTCT-3′
		PCSK1N-XCI	Forward⁎: 5′-ATGCGAAGACCATTCCCTCT-3′
			Reverse: 5′-GTGCGTGTGATGTGAGGAGA-3′
				95º C 15 min
		RPGR-genotyping	Forward: 5′- GTTGCTTGTGGTGGATGTCA-3′	95º C 45 sec
			Reverse: 5′- GTCAGTCCACATGCAGTTGA-3′	60º C 45 sec	32 cycles
				72º C 35 sec
				72º C 5 min
				95º C 15 min
		RPGR-transcript	Forward: 5′- GCATGAGGGAGCCGGAAGAGC-3′	95º C 45 sec
			Reverse: 5′- TGTCCTTCATTATTTCCACCAG-3′	62º C 45 sec	32 cycles
				72º C 35 sec
				72º C 10 min
				95º C 15 min
		RPGR-transcript	Forward: 5′- TCGCCACGGAAAATTAGGACTTG-3′	95º C 45 sec
		(cDNA sequencing)	Reverse: 5′- TCTGGCTGCATGAGGTCCTGTTC-3′	62º C 45 sec	32 cycles
				72º C 25 sec
				72º C 8 min
				95º C 15 min
		Vinculin-transcript	Forward: 5′- AGAGAAGCCTTCCAACCTCAG-3′	95º C 45 sec
			Reverse: 5′- CCTTCTGCTCAGGGAACTCTT-3′	62º C 45 sec	28 cycles
				72º C 35 sec
				72º C 8 min
		Footnote: The asterisk (*) indicates FAM-labeled primers
